# Supplementary material for: Redundant and Singular Regulatory Elements Underlie the Rapidly Evolving Pigmentation of Drosophila
Source: Mol Biol Evol. 2025 Sep 4;42(9):msaf213. doi: 10.1093/molbev/msaf213 (PMC12449766; doi:10.1093/molbev/msaf213)
Supplement: msaf213_Supplementary_Data [file msaf213_supplementary_data.zip]

Archive with 11 entries (11 files):
- Brubaker et al. supplement (2025) v4 no line numbers.pdf
- Supplementary Document 1 grh mVISTAs combined (08.05.25).pdf
- Supplementary Document 2 hth mVISTAs combined (08.05.25).pdf
- Supplementary Document 3 Eip74EF mVISTAs combined (08.05.25).pdf
- Supplementary Document S10 Metadata for loci mVISTA alignments v1.docx
- Supplementary Document S4 synthesized melanogaster Eip74EF sequences v2.docx
- Supplementary Document S5 synthesized ortho hth sequences v2.docx
- Supplementary Document S6 ortho Eip74EF sequences revised v1.docx
- Supplementary Document S7 deleted hth sequences v1.docx
- Supplementary Document S8 Eip74EF siR cassettes v1.docx
- Supplementary Document S9 pRedEyePig Eip74EF siR chain sequence v1.docx
